# Supplementary material for: Insights from Review and Content Analysis of Current COVID-19 Mobile Apps and Recommendations for Future Pandemics
Source: Int J Environ Res Public Health. 2022 Nov 8;19(22):14652. doi: 10.3390/ijerph192214652 (PMC9690054; doi:10.3390/ijerph192214652)
Supplement: Supplementary file 1 [file ijerph-19-14652-s001.zip]

Archive with 1 entries (1 files):
- ijerph-1946671-supplementary.xlsx
